# Supplementary material for: The whole-cell proteome shows the characteristics of macrolides-resistant Bordetella pertussis in China linked to the biofilm formation
Source: Arch Microbiol. 2023 May 6;205(6):219. doi: 10.1007/s00203-023-03566-0 (PMC10164027; doi:10.1007/s00203-023-03566-0)
Supplement: Supplementary file 1 — Supplementary file1 (XLS 21 KB) [file 203_2023_3566_MOESM1_ESM.xls]

## Sheet: Sheet1
Supplementary Table 1. List of target peptides and sub ions for PRM quantification
Peptide	Protein	Replicate	Precursor Mz	Precursor Charge	Product Mz	Product Charge	Fragment Ion
NDGDTAGATPFDIK	B6DYY5	P20210401506_PRM_PRE	711.331	2	919.488	1	y9
NDGDTAGATPFDIK	B6DYY5	P20210401506_PRM_PRE	711.331	2	848.451	1	y8
NDGDTAGATPFDIK	B6DYY5	P20210401506_PRM_PRE	711.331	2	619.345	1	y5
DWNNQSIVK	D2WF61	P20210401506_PRM_PRE	552.278	2	802.442	1	y7
DWNNQSIVK	D2WF61	P20210401506_PRM_PRE	552.278	2	688.399	1	y6
DWNNQSIVK	D2WF61	P20210401506_PRM_PRE	552.278	2	147.113	1	y1
SPSAIDAATAQSTTAK	A0A0T7CNP5	P20210401506_PRM_PRE	760.384	2	1177.61	1	y12
SPSAIDAATAQSTTAK	A0A0T7CNP5	P20210401506_PRM_PRE	760.384	2	1064.52	1	y11
SPSAIDAATAQSTTAK	A0A0T7CNP5	P20210401506_PRM_PRE	760.384	2	878.458	1	y9
ISNLNDSK	B6DYY0	P20210401506_PRM_PRE	445.733	2	777.374	1	y7
ISNLNDSK	B6DYY0	P20210401506_PRM_PRE	445.733	2	576.299	1	y5
ISNLNDSK	B6DYY0	P20210401506_PRM_PRE	445.733	2	463.215	1	y4
