# Supplementary material for: The whole-cell proteome shows the characteristics of macrolides-resistant Bordetella pertussis in China linked to the biofilm formation
Source: Arch Microbiol. 2023 May 6;205(6):219. doi: 10.1007/s00203-023-03566-0 (PMC10164027; doi:10.1007/s00203-023-03566-0)
Supplement: Supplementary file 2 — Supplementary file2 (XLS 38 KB) [file 203_2023_3566_MOESM2_ESM.xls]

## Sheet: Sheet1
Supplementary Table 2. Total significantly different proteins between 19147 (ptxP1/fhaB3) and 19068 (ptxP3/fhaB1)
Accession	Protein Name	Gene Name	Sub Locations	C19147/C19068 value	p value
A0A0T7CMR1	Uncharacterized protein	BN118_1367	/	4.73081	0.00390646
A0A0T7CLB0	Branched-chain amino acid-binding protein	BN118_0966	Periplasmic	2.24359	0.00706915
B6DYY5	Fim3 (Fragment)	fim3	Extracellular	2.08458	0.01612
Q7VXZ4	DNA-directed RNA polymerase subunit omega	rpoZ	Cytoplasmic	1.87388	0.0226831
A0A0E8CSH7	Molybdopterin-guanine dinucleotide biosynthesis protein B	mobB	Cytoplasmic	1.7525	0.0407406
A0A0N2QPM7	Ribulose-phosphate 3-epimerase	rpe	Cytoplasmic	1.6736	0.00770067
A0A381A5E5	N5-carboxyaminoimidazole ribonucleotide mutase	purE	Cytoplasmic	1.57253	0.0378276
Q7VTM9	Orotidine 5'-phosphate decarboxylase	pyrF	Cytoplasmic	1.51676	0.0206733
Q7VY42	Phosphoribosylaminoimidazole-succinocarboxamide synthase	purC	Cytoplasmic	1.47464	0.00732795
A0A0U0VXP3	Iron-sulfur cluster assembly protein	iscA	Cytoplasmic	1.46931	0.0213258
Q7W0E4	Glycine cleavage system H protein	gcvH	Cytoplasmic	1.44807	0.0122077
Q7VXZ8	4-hydroxy-tetrahydrodipicolinate synthase	dapA	Cytoplasmic	1.43789	0.00451919
A0A0E8FC42	Beta-lactamase 2	CYO81_03510	Cytoplasmic	1.43377	0.015075
A0A0T7CRP9	Autotransporter	BN118_2924	Extracellular	1.41689	0.0305196
A0A0T7CRM4	Uncharacterized protein	BN118_2864	Extracellular;Periplasmic	1.41085	0.047598
A0A0T7CSD6	Putative thioesterase	BN118_3032	Cytoplasmic	1.4087	0.0176784
A0A0T7CJE6	Carbonic anhydrase	BN118_0148	Cytoplasmic	1.39269	0.0449896
A0A0E8FNY6	Inositol-1-monophosphatase	suhB_3	Cytoplasmic	1.38375	0.0309699
Q7VY73	3-isopropylmalate dehydrogenase	leuB	Cytoplasmic	1.3784	0.0216144
P37369	Superoxide dismutase [Fe]	sodB	Extracellular	1.37577	0.0450874
A0A0N2ILH7	Hydrolase, TatD family	L548_2302	Cytoplasmic	1.37237	0.0368151
A0A0T7NFX5	Ribosome maturation factor RimP	rimP	Cytoplasmic	1.36512	0.0356643
A0A0E7U5G6	DNA-binding protein	fis	Cytoplasmic	1.35894	0.015911
Q7VVG6	Argininosuccinate lyase	argH	Cytoplasmic	1.34851	0.0308956
A0A381A0S3	Thioredoxin	trxA_2	Periplasmic	1.32026	0.0486669
P0A352	Cold shock-like protein CspA	cspA	Cytoplasmic	1.31742	0.0353208
Q7VSB4	UPF0339 protein BP0521	BP0521	Extracellular	1.31446	0.0229138
A0A381A2J4	Rare lipoprotein A	CYO81_12570	Periplasmic	1.31324	0.0481747
Q7VT96	Iron-sulfur cluster assembly protein CyaY	cyaY	Cytoplasmic	1.31307	0.0158948
A0A381A3A6	Outer membrane usher protein FimD	fimD	OuterMembrane	1.3061	0.0149329
Q7VXI7	ATP-dependent Clp protease proteolytic subunit	clpP	Cytoplasmic	1.30433	0.0455147
A0A0T7CTP7	Imidazoleglycerol-phosphate dehydratase	hisB	Cytoplasmic	1.29009	0.00435243
A0A0T7CMT4	Pyridoxal phosphate homeostasis protein	BN118_1423	OuterMembrane;Cytoplasmic	1.28048	0.0404016
A0A0T7CJW4	Uncharacterized protein	BN118_0390	Cytoplasmic	1.28043	0.00881677
A0A0T7CNP8	Uncharacterized protein	BN118_1746	Cytoplasmic	1.2744	0.00804017
Q7VTF0	Tryptophan synthase alpha chain	trpA	InnerMembrane;Cytoplasmic	1.26421	0.00126253
A0A3T0PJB6	RidA family protein	CYO81_18925	Periplasmic;Cytoplasmic	1.24529	0.0374671
A0A0T7CNN8	Histidine--tRNA ligase	hisS	Cytoplasmic	1.22714	0.0162937
A0A0T7QSH4	Phosphoserine phosphatase	serB_1	Cytoplasmic	1.21409	0.0150473
P0A339	10 kDa chaperonin	groS	Cytoplasmic	1.20774	0.0351556
Q7VXG7	Chaperone protein HscA homolog	hscA	OuterMembrane;Cytoplasmic	0.82108	0.0211403
Q7VXE1	Alanine--tRNA ligase	alaS	Cytoplasmic	0.807493	0.0241025
A0A0U1RN22	L-threonine dehydratase	ilvA	Cytoplasmic	0.801063	0.0142399
Q7VZU0	Polyribonucleotide nucleotidyltransferase	pnp	Cytoplasmic	0.796407	0.0320652
A0A381A0E0	NADH-quinone oxidoreductase	nqo3	Cytoplasmic	0.791957	0.00603482
A0A0T7CTT7	S-(hydroxymethyl)glutathione dehydrogenase	adhI	Cytoplasmic	0.790386	0.000301458
A0A0T7R8Z9	Lipoprotein	ERS014550_01970	Cytoplasmic	0.786138	0.00334252
A0A0T7R8X6	Anthranilate synthase component 1	trpE	Cytoplasmic	0.784106	0.0209659
A0A0T7CLE3	Aconitate hydratase	acnA	Periplasmic;Cytoplasmic	0.782941	0.0355331
Q7VTD5	Elongation factor G	fusA	Cytoplasmic	0.776359	0.0345434
A0A0U1RND7	Outer membrane protein assembly factor BamD	comL	Periplasmic	0.772855	0.0278389
A0A0T7CTB3	Putative carboxy-terminal processing protease	ctpA	Periplasmic	0.75924	0.0162926
A0A0T7CNP5	RNA polymerase sigma factor RpoD	rpoD	Cytoplasmic	0.754988	0.0335211
Q7VWL4	GTPase Der	der	Cytoplasmic	0.745891	0.0359209
Q7VVU3	5-methyltetrahydropteroyltriglutamate--homocysteine methyltransferase	metE	Cytoplasmic	0.742346	0.0227019
A0A0N2IMP2	Cytochrome c oxidase subunit 2	coxB	Periplasmic;InnerMembrane	0.737221	0.0396537
A0A0T7CUA1	Uncharacterized protein	BN118_3699	Periplasmic	0.730763	0.0361683
A0A171JW48	Ribosomal protein L2 (Fragment)	rplB	Cytoplasmic	0.71916	0.0491981
A0A0N2IMR5	23S rRNA (uracil(1939)-C(5))-methyltransferase RlmD	rumA	Cytoplasmic	0.682012	0.0109899
A0A0E8EMZ6	Integral membrane protein	mlaE_2	InnerMembrane	0.680731	0.0226371
A0A171JW15	NlpB/DapX lipoprotein domain protein	AZ26_1060	OuterMembrane	0.651425	0.00201841
P0A4C5	30S ribosomal protein S4	rpsD	Cytoplasmic	0.630399	0.0164052
Q7VU50	ATP synthase subunit a	atpB	InnerMembrane	0.621148	0.0297007
Q7VTC7	30S ribosomal protein S3	rpsC	Cytoplasmic	0.606227	0.0119773
A0A3T0PJN2	Thiol:disulfide interchange protein DsbD	dsbD	InnerMembrane	0.538122	0.00134342
S5TUY6	Pertactin	prn	Extracellular;OuterMembrane	0.398031	0.00526155
B6DYY0	Fim2 (Fragment)	fim2	Extracellular	0.363863	0.000676204
D2WF61	Pertactin (Fragment)	prn	Extracellular;OuterMembrane	0.298876	0.0118932
